# Supplementary material for: Cat–Owner Relationship and Cat Behaviour: Effects of the COVID-19 Confinement and Implications for Feline Management
Source: Vet Sci. 2022 Jul 18;9(7):369. doi: 10.3390/vetsci9070369 (PMC9324668; doi:10.3390/vetsci9070369)
Supplement: Supplementary file 1 [file vetsci-09-00369-s001.zip]

Archive with 1 entries (1 files):
- vetsci-1790879-supplementary.pdf
